# Supplementary material for: Comparative Effectiveness of Injection Therapies for Hemiplegic Shoulder Pain in Stroke: A Systematic Review and Network Meta-Analysis
Source: Pharmaceuticals (Basel). 2021 Aug 10;14(8):788. doi: 10.3390/ph14080788 (PMC8401803; doi:10.3390/ph14080788)
Supplement: Supplementary file 1 [file pharmaceuticals-14-00788-s001.zip]

Archive with 1 entries (1 files):
- supplemental material (pharmaceuticals).pdf
